# Supplementary material for: AC/DC Thermal Nano-Analyzer Compatible with Bulk Liquid Measurements
Source: Nanomaterials (Basel). 2022 Oct 28;12(21):3799. doi: 10.3390/nano12213799 (PMC9655476; doi:10.3390/nano12213799)
Supplement: Supplementary file 1 [file nanomaterials-12-03799-s001.zip]

Archive with 1 entries (1 files):
- nanomaterials-1868390-supplementary.pdf
